# Supplementary material for: Genomic Insights Into Energy Metabolism of Carboxydocella thermautotrophica Coupling Hydrogenogenic CO Oxidation With the Reduction of Fe(III) Minerals
Source: Front Microbiol. 2018 Aug 3;9:1759. doi: 10.3389/fmicb.2018.01759 (PMC6085454; doi:10.3389/fmicb.2018.01759)
Supplement: Supplementary file 2 [file Table_2.XLSX]

## Sheet: Лист1
Supplementary Table S2. Carboxydocella thermautotrophica Wood-Ljungdahl pathway enzymes and, shadowed, enzymes indicative of acetogenesis, particularly, H2-dependent acetogenesis.
Locus tag in strain 019	Locus tag in strain 41(T)	DNA strand	Product	Homolog in Moorella thermoacetica	DNA strand	% aa sequence identity	note
CFE_0088	CTH_0092	plus	Formate-tetrahydrofolate ligase	Moth_0109	plus	75
CFE_0845	CTH_0860	plus	methylenetetrahydrofolate dehydrogenase / methenyltetrahydrofolate cyclohydrolase	Moth_1516	minus	52
CFE_0905	CTH_0920	minus	phosphotransacetylase	Moth_1181	minus	54
CFE_0952	CTH_0969	plus	NADH-dependent reduced ferredoxin:NADP oxidoreductase NfnA subunit	Moth_1518	minus	65
CFE_0953	CTH_0970	plus	NADH-dependent reduced ferredoxin:NADP oxidoreductase NfnB subunit	Moth_1517	minus	73
CFE_1657	CTH_1675	minus	5,10-methylenetetrahydrofolate reductase subunit MetF	Moth_1191	minus	67
CFE_1658	CTH_1676	minus	Methylene-tetrahydrofolate reductase subunit MetV	Moth_1192	minus	58	not bidirectional hit
CFE_1659	CTH_1677	minus	Methyl-viologen-reducing hydrogenase subunit MvhD	Moth_1193	minus	38	not bidirectional hit
CFE_1660	CTH_1678	minus	Pyridine nucleotide-disulfide oxidoreductase	no close homologs
CFE_1661	CTH_1679	minus	methyltetrahydrofolate--corrinoid iron-sulfur protein CO-methyltransferase	Moth_1197	minus	61
CFE_1662	CTH_1680	minus	Corrinoid iron-sulfur protein small subunit	Moth_1198	minus	52
CFE_1663	CTH_1681	minus	2Fe-2S iron-sulfur cluster binding domain and DUF4445 domain-containing protein	Moth_1200	minus	57
CFE_1664	CTH_1682	minus	Corrinoid iron-sulfur protein large subunit	Moth_1201	minus	56
CFE_1665	CTH_1683	minus	acetyl-CoA decarbonylase/synthase complex subunit alpha/beta	Moth_1202	minus	64
CFE_1666	CTH_1684	minus	Ni-dependent carbon monoxide dehydrogenase CooS	Moth_1203	minus	59
CFE_1667	CTH_1685	minus	carbon monoxide dehydrogenase maturation factor CooC	Moth_1204	minus	49
CFE_1768	CTH_1781	minus	acetate kinase	Moth_0940	plus	63
CFE_1769	CTH_1782	minus	phosphotransacetylase	no homologs			Note also the homologous phosphotransacetylases CFE_0905, CTH_0920 and Moth_1181 above.
CFE_1749	CTH_1763	minus	5,10-methylenetetrahydrofolate reductase subunit MetF	Moth_1191	minus	64	not bidirectional hit
CFE_1750	CTH_1764	minus	Methylene-tetrahydrofolate reductase subunit MetV	Moth_1192	minus	60
CFE_1751	CTH_1765	minus	Methyl-viologen-reducing hydrogenase subunit MvhD	Moth_1193	minus	66
CFE_1752	CTH_1766	minus	heterodisulfide reductase subunit A	Moth_1194	minus	53
CFE_1753	CTH_1767	minus	heterodisulfide reductase subunit B	Moth_1195	minus	43
CFE_1754	CTH_1768	minus	heterodisulfide reductase subunit C	Moth_1196	minus	46
CFE_1850	CTH_1869	minus	formate dehydrogenase, selenocysteine-containing	Moth_2312	minus	54	not bidirectional hit
CFE_2038	CTH_2073	plus	[FeFe]-hydrogenase NAD-specific subunit	Moth_1719	minus	49
CFE_2039	CTH_2074	plus	[FeFe]-hydrogenase ferredoxin-specific subunit	Moth_1718	minus	64
CFE_2040	CTH_2075	plus	[FeFe]-hydrogenase catalytic subunit	Moth_1717	minus	63
CFE_2215	CTH_2318	minus	formate dehydrogenase, selenocysteine-containing	Moth_2312	minus	57
CFE_2220	CTH_2322	minus	5-formyltetrahydrofolate cyclo-ligase	Moth_2140	minus	44
CFE_2353	CTH_2446	plus	energy-converting Ni,Fe-hydrogenase subunit HyfB	Moth_2191	minus	40
CFE_2354	CTH_2447	plus	energy-converting Ni,Fe-hydrogenase subunit HyfC	Moth_2190	minus	34
CFE_2355	CTH_2448	plus	energy-converting Ni,Fe-hydrogenase subunit HyfE	Moth_2189	minus	33
CFE_2356	CTH_2449	plus	energy-converting Ni,Fe-hydrogenase subunit HyfF	Moth_2188	minus	45
CFE_2357	CTH_2450	plus	energy-converting Ni,Fe-hydrogenase subunit HyfG	Moth_2186	minus	40
CFE_2358	CTH_2451	plus	energy-converting Ni,Fe-hydrogenase subunit Hyf(H+I)	Moth_2185 + Moth_2184	minus	42.49
Note: Most of the homologs in Moorella thermoacetica exhibited at least 90% mutual blastp coverage with Carboxydocella proteins.
