# Supplementary material for: Genomic Insights Into Energy Metabolism of Carboxydocella thermautotrophica Coupling Hydrogenogenic CO Oxidation With the Reduction of Fe(III) Minerals
Source: Front Microbiol. 2018 Aug 3;9:1759. doi: 10.3389/fmicb.2018.01759 (PMC6085454; doi:10.3389/fmicb.2018.01759)
Supplement: Supplementary file 3 [file Table_3.XLSX]

## Sheet: Multihemes CFE
Supplementary Table S3. Carboxydocella thermautotrophica multiheme cytochromes.
Shadowed are predicted NrfAH-type nitrite-reductase complexes, highlighted yellow is the putative terminal Fe(III)-reductase of strain 019, CFE_2239,
highlighted green are multiheme cytochromes encoded in the same locus with CFE_2239.
Locus Tag in strain 019	aa sequence length	Number of heme-binding motifs	Homolog in strain 41(T)	% aa sequence identity	Product (as in strain 019)
CFE_0176	144	4	CTH_0180	99	cytochrome c nitrite reductase small subunit
CFE_0177	413	5	CTH_0181	100	respiratory nitrite reductase (cytochrome; ammonia-forming) precursor
CFE_0589	144	4	CTH_0594	100	cytochrome c nitrite reductase small subunit
CFE_0590	430	5	CTH_0595	99	respiratory nitrite reductase (cytochrome; ammonia-forming) precursor
CFE_0601	86	2	CTH_0606	100	hypothetical protein
CFE_0625	594	7	CTH_0630	100	Geobacter sulfurreducens CxxxxCH...CXXCH domain-containing protein
CFE_1137	499	6	CTH_1159	100	hypothetical protein
CFE_1160	222	8	CTH_1182	99	Tetraheme cytochrome c subunit of nitrate or TMAO reductase
CFE_1332	354	12	CTH_1353	100	hypothetical protein
CFE_1333	326	11	CTH_1354	99	doubled CXXCH domain-containing protein
CFE_1336	624	6	CTH_1357	99	doubled CXXCH domain-containing protein
CFE_1338	487	7	CTH_1359	100	doubled CXXCH domain-containing protein
CFE_1683	88	2	CTH_1698	100	hypothetical protein
CFE_1693	396	3	CTH_1708	100	doubled CXXCH domain-containing protein
CFE_1700	2792	44	CTH_1715	99	doubled CXXCH domain-containing protein
CFE_1701	414	6	CTH_1716	99	doubled CXXCH domain-containing protein
CFE_1707	1780	50	CTH_1721	99	Cytochrome c3
CFE_1708	829	31	CTH_1722	100	doubled CXXCH domain-containing protein
CFE_1709	338	6	CTH_1723	100	doubled CXXCH domain-containing protein
CFE_1712	485	17	CTH_1726	99	doubled CXXCH domain-containing protein
CFE_1713	395	12	CTH_1727	99	Tetraheme cytochrome c subunit of nitrate or TMAO reductase
CFE_1714	339	10	CTH_1728	100	cytochrome c nitrite reductase, small subunit
CFE_1986	406	16	CTH_2022	97	Tetraheme cytochrome c subunit of nitrate or TMAO reductase
CFE_1987	138	4	CTH_2023	100	hypothetical protein
CFE_2190	180	6	CTH_2219	100	Cytochrome c7
CFE_2193	296	7	CTH_2222	100	Doubled CXXCH motif (Paired_CXXCH_1)
CFE_2225	292	7	CTH_2327	99	Geobacter sulfurreducens CxxxxCH...CXXCH domain-containing protein
CFE_2228	200	6	CTH_2330	99	hypothetical protein
CFE_2239	1486	17	No homologs		doubled CXXCH domain-containing protein
CFE_2242	1413	15	CTH_2335	99	doubled CXXCH domain-containing protein
CFE_2243	382	6	CTH_2336	100	doubled CXXCH domain-containing protein
